# Supplementary material for: Scheduled intravenous acetaminophen versus thoracic epidural analgesia for postoperative pain control after minimally invasive gastrectomy: multicentre randomized non-inferiority trial
Source: BJS Open. 2026 Apr 27;10(2):zrag031. doi: 10.1093/bjsopen/zrag031 (PMC13111924; doi:10.1093/bjsopen/zrag031)
Supplement: zrag031_Supplementary_Data [file zrag031_supplementary_data.zip]

Archive with 3 entries (3 files):
- CONSORT_Checklist.doc
- Study Protocol.docx
- Supplementary_material.docx
